# Supplementary material for: Enhanced oligomerization of full-length RAGE by synergy of the interaction of its domains
Source: Sci Rep. 2019 Dec 30;9:20332. doi: 10.1038/s41598-019-56993-9 (PMC6937306; doi:10.1038/s41598-019-56993-9)
Supplement: Supplementary file 1 — Dataset_1. [file 41598_2019_56993_MOESM1_ESM.xlsx]

## Sheet: Cys-Cys
Protease	Scan	1	2	Cys-Cys	Dipeptide	Peptide_Mass	Charge	Precursor_Mass	Score	Precursor_Mass_Error(Da)	Precursor_Mass_Error(ppm)	Modifications
Pepsin	3194	38	99	38-99	PAVGIQDEGIFRCQAMNRNGKETKSNY(13)-KCKGAPKKPPQRL(2)	4474.3	8	4474.26	0.0920632	-0.041356	-9.24301
Pepsin	3664	259	301	259-301	YSCVATHSSHGPQESRA(3)-LTCEVPAQPSPQI(3)	3196.48	4	3196.45	3.9232e-06	-0.02887	-9.03181
Pepsin	3665	259	301	259-301	YSCVATHSSHGPQESRA(3)-LTCEVPAQPSPQI(3)	3196.48	3	3196.45	6.96365e-06	-0.025011	-7.82455
Pepsin	3734	259	301	259-301	YSCVATHSSHGPQESRAVS(3)-LTCEVPAQPSPQI(3)	3382.58	4	3382.56	0.000552701	-0.021881	-6.46873
Pepsin	3735	259	301	259-301	YSCVATHSSHGPQESRAVS(3)-LTCEVPAQPSPQI(3)	3382.58	3	3382.58	0.00108309	0.002729	0.806781
Pepsin	3988	38	99	38-99	PAVGIQDEGIFRCQAMNRNGKETKSNY(13)-KCKGAPKKPPQRLEWKLNTGRTEA(2)	5759.94	9	5759.9	0.73358	-0.042611	-7.39782
Pepsin	4055	259	301	259-301	PEIGPQDQGTYSCVATHSSHGPQESRA(13)-LTCEVPAQPSPQIH(3)	4356	5	4355.98	0.0181121	-0.026616	-6.11019
Pepsin	4065	259	301	259-301	PEIGPQDQGTYSCVATHSSHGPQESRA(13)-LTCEVPAQPSPQIH(3)	4356	4	4355.97	0.182458	-0.037772	-8.67125
Pepsin	4067	259	301	259-301	YSCVATHSSHGPQESRA(3)-TCEVPAQPSPQIHW(2)	3406.53	4	3406.5	1.43852e-05	-0.033219	-9.75156
Pepsin	4070	259	301	259-301	YSCVATHSSHGPQESRA(3)-TCEVPAQPSPQIHW(2)	3406.53	3	3406.51	0.0601505	-0.020572	-6.03899
Pepsin	4083	38	99	38-99	PAVGIQDEGIFRCQAMNRNGKETKSNY(13)-KCKGAPKKPPQRLEWKLNTGRTEA(2)	5759.94	9	5759.89	0.811217	-0.054146	-9.40044
Pepsin	4120	38	99	38-99	PAVGIQDEGIFRCQAMNRNGKETKSNY(13)-KCKGAPKKPPQRLEWKLNTGRTEA(2)	5761.91	10	5761.89	0.55283	-0.018774	-3.25829	Deamidated[N](17);Deamidated[N](19)
Pepsin	4123	259	301	259-301	EIGPQDQGTYSCVATHSSHGPQESRAVS(12)-TLTCEVPAQPSPQIH(4)	4546.1	6	4546.06	0.0382659	-0.041471	-9.12233
Pepsin	4142	38	99	38-99	PAVGIQDEGIFRCQAMNRNGKETKSNY(13)-LKCKGAPKKPPQRLEWKLNTGRTEA(3)	5874.99	9	5874.94	0.367694	-0.05576	-9.49107	Deamidated[N](17);Deamidated[N](19)
Pepsin	4327	38	99	38-99	PAVGIQDEGIFRCQAMNRNGKETKSNY(13)-KCKGAPKKPPQRLEWKL(2)	5032.57	8	5032.54	0.610922	-0.033442	-6.64511	Deamidated[N](17);Deamidated[N](19)
Pepsin	4369	259	301	259-301	YSCVATHSSHGPQESRA(3)-LTCEVPAQPSPQIHW(3)	3519.62	4	3519.59	5.99353e-08	-0.031096	-8.83505
Pepsin	4496	38	99	38-99	PAVGIQDEGIFRCQAMNRNGKETKSNY(13)-ARIGEPLVLKCKGAPKKPPQRL(11)	5424.85	8	5424.8	0.0471308	-0.043977	-8.10659	Deamidated[N](17);Deamidated[N](19)
Pepsin	4633	259	301	259-301	PEIGPQDQGTYSCVATHSSHGPQESRA(13)-LTCEVPAQPSPQI(3)	4218.95	5	4218.91	0.155918	-0.036802	-8.72303
Pepsin	4647	259	301	259-301	PEIGPQDQGTYSCVATHSSHGPQESRA(13)-LTCEVPAQPSPQI(3)	4218.95	4	4218.91	0.384279	-0.033554	-7.95317
Pepsin	4956	259	301	259-301	PEIGPQDQGTYSCVATHSSHGPQESRA(13)-TCEVPAQPSPQIHW(2)	4429	5	4428.98	0.0003914	-0.022596	-5.10183
Pepsin	4995	259	301	259-301	PEIGPQDQGTYSCVATHSSHGPQES(13)-TVTLTCEVPAQPSPQIHW(6)	4616.11	5	4616.07	0.387052	-0.039608	-8.58039
Pepsin	4999	259	301	259-301	PEIGPQDQGTYSCVATHSSHGPQES(13)-TVTLTCEVPAQPSPQIHW(6)	4616.11	4	4616.06	0.297729	-0.045454	-9.84682
Pepsin	5186	259	301	259-301	PEIGPQDQGTYSCVATHSSHGPQESRA(13)-LTCEVPAQPSPQIHW(3)	4542.08	5	4542.05	0.000980997	-0.03506	-7.71892
Pepsin	5189	259	301	259-301	PEIGPQDQGTYSCVATHSSHGPQESRA(13)-LTCEVPAQPSPQIHW(3)	4542.08	5	4542.05	0.0361956	-0.035976	-7.92059
Pepsin	5190	259	301	259-301	PEIGPQDQGTYSCVATHSSHGPQESRA(13)-LTCEVPAQPSPQIHW(3)	4542.08	4	4542.05	0.00705499	-0.037488	-8.25348
Pepsin	5191	259	301	259-301	PEIGPQDQGTYSCVATHSSHGPQESRA(13)-LTCEVPAQPSPQIHW(3)	4542.08	6	4542.05	0.0156188	-0.037637	-8.28628
Pepsin	5211	259	301	259-301	PEIGPQDQGTYSCVATHSSHGPQESRA(13)-LTCEVPAQPSPQIHW(3)	4542.08	5	4542.05	0.0144668	-0.029262	-6.44242
Pepsin	5214	259	301	259-301	PEIGPQDQGTYSCVATHSSHGPQESRA(13)-LTCEVPAQPSPQIHW(3)	4542.08	5	4542.05	0.0450429	-0.032619	-7.18151
Pepsin	5215	259	301	259-301	PEIGPQDQGTYSCVATHSSHGPQESRA(13)-LTCEVPAQPSPQIHW(3)	4542.08	4	4542.05	0.594424	-0.03407	-7.50096
Pepsin	5217	259	301	259-301	PEIGPQDQGTYSCVATHSSHGPQESRA(13)-LTCEVPAQPSPQIHW(3)	4542.08	6	4542.04	0.000339611	-0.042031	-9.25368
Pepsin	5218	259	301	259-301	PEIGPQDQGTYSCVATHSSHGPQESRA(13)-LTCEVPAQPSPQIHW(3)	4542.08	3	4542.04	0.765968	-0.038879	-8.55973
Pepsin	5250	259	301	259-301	PEIGPQDQGTYSCVATHSSHGPQESRAVS(13)-LTCEVPAQPSPQIHW(3)	4728.18	5	4728.14	0.0220652	-0.039607	-8.37679
Pepsin	5251	259	301	259-301	PEIGPQDQGTYSCVATHSSHGPQESRAVS(13)-LTCEVPAQPSPQIHW(3)	4728.18	6	4728.14	0.00256663	-0.04432	-9.37358
Pepsin	5252	259	301	259-301	PEIGPQDQGTYSCVATHSSHGPQESRAVS(13)-LTCEVPAQPSPQIHW(3)	4728.18	4	4728.15	0.56559	-0.035871	-7.58663
Pepsin	5261	259	301	259-301	PEIGPQDQGTYSCVATHSSHGPQESRAVS(13)-LTCEVPAQPSPQIHW(3)	4728.18	5	4728.14	0.0115827	-0.047542	-10.055
Pepsin	5275	38	99	38-99	PAVGIQDEGIFRCQAMNRNGKETKSNY(13)-RIGEPLVLKCKGAPKKPPQRLEWKL(10)	5909.12	9	5909.1	0.0778223	-0.023661	-4.00415	Deamidated[N](17)
Pepsin	5282	38	99	38-99	PAVGIQDEGIFRCQAMNRNGKETKSNY(13)-RIGEPLVLKCKGAPKKPPQRLEWKL(10)	5909.12	9	5910.07	0.411233	-0.037102	-6.27772	Deamidated[N](17)
Pepsin	5287	38	99	38-99	PAVGIQDEGIFRCQAMNRNGKETKSNY(13)-RIGEPLVLKCKGAPKKPPQRLEWKL(10)	5909.12	10	5909.09	0.335584	-0.036064	-6.1031	Deamidated[N](17)
Pepsin	5894	259	301	259-301	ILPEIGPQDQGTYSCVATHSSHGPQESRA(15)-LTCEVPAQPSPQIHW(3)	4768.25	5	4768.21	0.0544687	-0.045644	-9.57248
Pepsin	5896	259	301	259-301	ILPEIGPQDQGTYSCVATHSSHGPQESRA(15)-LTCEVPAQPSPQIHW(3)	4768.25	4	4768.22	0.659106	-0.035682	-7.48325
Pepsin	5901	259	301	259-301	ILPEIGPQDQGTYSCVATHSSHGPQESRA(15)-LTCEVPAQPSPQIHW(3)	4768.25	3	4768.21	0.773556	-0.042444	-8.90138
Pepsin	6602	259	301	259-301	LTCEVPAQPSPQIHW(3)-PEIGPQDQGTYSCVAT(13)	3368.56	3	3368.53	0.000523197	-0.028125	-8.34928
Pepsin	6758	144	208	144-208	TAGVPNKVGTCVSEGSYPAGTLSWHLDGKPLVPNEKGVS(11)-SCSFSPGLPRHRALRTAPIQPRVWEPVPLEE(2)	7474.82	8	7474.75	0.738954	-0.071391	-9.55086
Pepsin	7194	259	301	259-301	LTCEVPAQPSPQIHWMKDGVPLPLPPSPVL(3)-PEIGPQDQGTYSCVATHSSHGPQESRAVS(13)	6285.05	6	6285.01	0.798964	-0.033858	-5.38707	Oxidation[M](16)
Pepsin	7215	259	301	259-301	LTCEVPAQPSPQIHWMKDGVPLPLPPSPVL(3)-PEIGPQDQGTYSCVATHSSHGPQESRAVS(13)	6285.05	7	6285	0.0177605	-0.045406	-7.22445	Oxidation[M](16)
Pepsin	7228	259	301	259-301	LTCEVPAQPSPQIHWMKDGVPLPLPPSPVL(3)-PEIGPQDQGTYSCVATHSSHGPQESRAVS(13)	6285.05	6	6285.01	0.673998	-0.040449	-6.43575	Oxidation[M](16)
Pepsin	7273	259	301	259-301	TCEVPAQPSPQIHWMKDGVPLPLPPSPVL(2)-YSCVATHSSHGPQESRA(3)	4947.4	4	4947.35	0.18086	-0.049571	-10.0196
Pepsin	7286	259	301	259-301	TCEVPAQPSPQIHWMKDGVPLPLPPSPVL(2)-YSCVATHSSHGPQESRA(3)	4947.4	5	4947.36	0.0403693	-0.039392	-7.96216
Pepsin	7308	259	301	259-301	TCEVPAQPSPQIHWMKDGVPLPLPPSPVL(2)-YSCVATHSSHGPQESRA(3)	4947.4	5	4947.37	0.016435	-0.036035	-7.28362
Pepsin	7311	259	301	259-301	TCEVPAQPSPQIHWMKDGVPLPLPPSPVL(2)-YSCVATHSSHGPQESRA(3)	4947.4	5	4947.36	0.202413	-0.040307	-8.1471
Pepsin	7313	259	301	259-301	LTCEVPAQPSPQIHWMKDGVPLPLPPSPVL(3)-YSCVATHSSHGPQESRA(3)	5060.49	5	5060.45	0.00833716	-0.037512	-7.41273
Pepsin	7314	259	301	259-301	LTCEVPAQPSPQIHWMKDGVPLPLPPSPVL(3)-YSCVATHSSHGPQESRA(3)	5060.49	6	5060.45	0.0444883	-0.03307	-6.53495
Pepsin	7319	259	301	259-301	LTCEVPAQPSPQIHWMKDGVPLPLPPSPVL(3)-YSCVATHSSHGPQESRA(3)	5060.49	4	5060.46	0.146651	-0.023278	-4.59995
Pepsin	7333	259	301	259-301	LTCEVPAQPSPQIHWMKDGVPLPLPPSPVL(3)-YSCVATHSSHGPQESRA(3)	5060.49	5	5060.46	0.0553891	-0.02561	-5.06078
Pepsin	7337	259	301	259-301	LTCEVPAQPSPQIHWMKDGVPLPLPPSPVL(3)-YSCVATHSSHGPQESRA(3)	5060.49	5	5060.46	0.0142446	-0.02439	-4.8197
Pepsin	7339	259	301	259-301	LTCEVPAQPSPQIHWMKDGVPLPLPPSPVL(3)-YSCVATHSSHGPQESRA(3)	5060.49	4	5060.45	0.101753	-0.03402	-6.72267
Pepsin	7340	259	301	259-301	LTCEVPAQPSPQIHWMKDGVPLPLPPSPVL(3)-YSCVATHSSHGPQESRA(3)	5060.49	7	5060.44	0.00258055	-0.048708	-9.62516
Pepsin	7344	259	301	259-301	LTCEVPAQPSPQIHWMKDGVPLPLPPSPVL(3)-SCVATHSSHGPQESRA(2)	4897.42	5	4897.39	0.000820784	-0.027779	-5.67217
Pepsin	7357	259	301	259-301	LTCEVPAQPSPQIHWMKDGVPLPLPPSPVL(3)-YSCVATHSSHGPQESRA(3)	5060.49	5	5060.46	0.0533664	-0.028052	-5.54334
Pepsin	7360	259	301	259-301	LTCEVPAQPSPQIHWMKDGVPLPLPPSPVL(3)-YSCVATHSSHGPQESRA(3)	5060.49	5	5060.46	0.417466	-0.027136	-5.36233
Pepsin	7361	259	301	259-301	LTCEVPAQPSPQIHWMKDGVPLPLPPSPVL(3)-YSCVATHSSHGPQESRA(3)	5060.49	6	5060.46	0.0103519	-0.029408	-5.8113
Pepsin	7364	259	301	259-301	LTCEVPAQPSPQIHWMKDGVPLPLPPSPVL(3)-YSCVATHSSHGPQESRA(3)	5060.49	4	5060.45	0.638015	-0.037438	-7.39811
Pepsin	7381	259	301	259-301	LTCEVPAQPSPQIHWMKDGVPLPLPPSPVL(3)-YSCVATHSSHGPQESRA(3)	5060.49	5	5060.45	0.0709426	-0.031409	-6.20672
Pepsin	7384	259	301	259-301	LTCEVPAQPSPQIHWMKDGVPLPLPPSPVL(3)-YSCVATHSSHGPQESRA(3)	5060.49	5	5060.46	0.00992553	-0.025915	-5.12105
Pepsin	7386	259	301	259-301	LTCEVPAQPSPQIHWMKDGVPLPLPPSPVL(3)-YSCVATHSSHGPQESRAVS(3)	5246.59	5	5246.55	0.434368	-0.039312	-7.49287
Pepsin	7387	259	301	259-301	LTCEVPAQPSPQIHWMKDGVPLPLPPSPVL(3)-YSCVATHSSHGPQESRAVS(3)	5246.59	6	5246.54	0.0333541	-0.041218	-7.85616
Pepsin	7388	259	301	259-301	LTCEVPAQPSPQIHWMKDGVPLPLPPSPVL(3)-YSCVATHSSHGPQESRA(3)	5060.49	4	5060.46	0.351693	-0.021813	-4.31046
Pepsin	7391	259	301	259-301	LTCEVPAQPSPQIHWMKDGVPLPLPPSPVL(3)-YSCVATHSSHGPQESRA(3)	5060.49	7	5060.44	0.0100204	-0.042299	-8.35868
Pepsin	7397	259	301	259-301	VTLTCEVPAQPSPQIHWMKDGVPLPLPPSPVL(5)-YSCVATHSSHGPQESRA(3)	5260.6	5	5260.57	0.0688635	-0.035797	-6.80473
Pepsin	7398	259	301	259-301	TCEVPAQPSPQIHWMKDGVPLPLPPSPVL(2)-PEIGPQDQGTYSCVATHSSHGPQESRA(13)	5969.87	5	5969.84	0.199312	-0.028817	-4.82707
Pepsin	7401	259	301	259-301	TLTCEVPAQPSPQIHWMKDGVPLPLPPSPVL(4)-TYSCVATHSSHGPQESRA(4)	5262.58	7	5262.58	0.0217073	-0.004342	-0.82507
Pepsin	7406	259	301	259-301	TCEVPAQPSPQIHWMKDGVPLPLPPSPVL(2)-PEIGPQDQGTYSCVATHSSHGPQESRA(13)	5969.87	6	5969.85	0.512182	-0.013754	-2.3039
Pepsin	7415	259	301	259-301	LTCEVPAQPSPQIHWMKDGVPLPLPPSPVL(3)-PEIGPQDQGTYSCVATHSSHGPQESRA(13)	6082.95	6	6082.91	0.393817	-0.043003	-7.06943
Pepsin	7416	259	301	259-301	LTCEVPAQPSPQIHWMKDGVPLPLPPSPVL(3)-PEIGPQDQGTYSCVATHSSHGPQESRA(13)	6082.95	5	6082.93	0.246661	-0.022665	-3.72599
Pepsin	7426	259	301	259-301	LTCEVPAQPSPQIHWMKDGVPLPLPPSPVL(3)-PEIGPQDQGTYSCVATHSSHGPQESRA(13)	6082.95	6	6082.93	0.515645	-0.025058	-4.11938
Pepsin	7449	259	301	259-301	LTCEVPAQPSPQIHWMKDGVPLPLPPSPVL(3)-PEIGPQDQGTYSCVATHSSHGPQESRA(13)	6082.95	6	6082.93	0.37146	-0.021396	-3.51737
Pepsin	7450	259	301	259-301	LTCEVPAQPSPQIHWMKDGVPLPLPPSPVL(3)-PEIGPQDQGTYSCVATHSSHGPQESRA(13)	6082.95	5	6082.91	0.587174	-0.037924	-6.23447
Pepsin	7451	259	301	259-301	LTCEVPAQPSPQIHWMKDGVPLPLPPSPVL(3)-PEIGPQDQGTYSCVATHSSHGPQESRA(13)	6082.95	7	6082.9	0.187343	-0.052415	-8.6167
Pepsin	7481	259	301	259-301	LTCEVPAQPSPQIHWMKDGVPLPLPPSPVL(3)-PEIGPQDQGTYSCVATHSSHGPQESRA(13)	6082.95	7	6082.92	0.424555	-0.032762	-5.38587
Pepsin	7497	259	301	259-301	LTCEVPAQPSPQIHWMKDGVPLPLPPSPVL(3)-PEIGPQDQGTYSCVATHSSHGPQESRA(13)	6082.95	7	6082.92	0.217161	-0.029344	-4.82397
Pepsin	7542	259	301	259-301	LTCEVPAQPSPQIHWMKDGVPLPLPPSPVL(3)-PEIGPQDQGTYSCVATHSSHGPQESRA(13)	6082.95	6	6082.93	0.516525	-0.019199	-3.1562
Pepsin	7544	259	301	259-301	LTCEVPAQPSPQIHWMKDGVPLPLPPSPVL(3)-PEIGPQDQGTYSCVATHSSHGPQESRA(13)	6082.95	6	6082.94	0.250017	-0.011142	-1.83168
Pepsin	7546	259	301	259-301	LTCEVPAQPSPQIHWMKDGVPLPLPPSPVL(3)-PEIGPQDQGTYSCVATHSSHGPQESRAVS(13)	6269.05	5	6269.03	0.713481	-0.021413	-3.41567
Pepsin	7557	259	301	259-301	LTCEVPAQPSPQIHWMKDGVPLPLPPSPVL(3)-PEIGPQDQGTYSCVATHSSHGPQESRA(13)	6082.95	5	6082.92	0.687762	-0.035482	-5.83302
Pepsin	7559	259	301	259-301	LTCEVPAQPSPQIHWMKDGVPLPLPPSPVL(3)-PEIGPQDQGTYSCVATHSSHGPQESRAVS(13)	6269.05	5	6269.03	0.634014	-0.022023	-3.51297
Pepsin	7574	259	301	259-301	LTCEVPAQPSPQIHWMKDGVPLPLPPSPVL(3)-PEIGPQDQGTYSCVATHSSHGPQESRA(13)	6082.95	6	6082.93	0.704739	-0.026523	-4.36022
Pepsin	7588	259	301	259-301	LTCEVPAQPSPQIHWMKDGVPLPLPPSPVL(3)-PEIGPQDQGTYSCVATHSSHGPQESRA(13)	6082.95	6	6082.92	0.365857	-0.030918	-5.08273
Pepsin	7607	259	301	259-301	LTCEVPAQPSPQIHWMKDGVPLPLPPSPVL(3)-PEIGPQDQGTYSCVATHSSHGPQESRA(13)	6082.95	6	6082.94	0.483205	-0.013706	-2.25318
Pepsin	7621	259	301	259-301	LTCEVPAQPSPQIHWMKDGVPLPLPPSPVL(3)-PEIGPQDQGTYSCVATHSSHGPQESRAVS(13)	6269.05	6	6269.02	0.74099	-0.030643	-4.88798
Pepsin	7640	259	301	259-301	LTCEVPAQPSPQIHWMKDGVPLPLPPSPVL(3)-PEIGPQDQGTYSCVATHSSHGPQESRA(13)	6082.95	6	6082.93	0.657647	-0.021396	-3.51737
Pepsin	7643	259	301	259-301	LTCEVPAQPSPQIHWMKDGVPLPLPPSPVL(3)-PEIGPQDQGTYSCVATHSSHGPQESRA(13)	6082.95	6	6082.92	0.348305	-0.036411	-5.98574
Pepsin	7644	259	301	259-301	LTCEVPAQPSPQIHWMKDGVPLPLPPSPVL(3)-PEIGPQDQGTYSCVATHSSHGPQESRAVS(13)	6285.05	6	6269.01	0.636849	-0.040164	-6.40671	Oxidation[M](16)
Pepsin	7644	259	301	259-301	LTCEVPAQPSPQIHWMKDGVPLPLPPSPVL(3)-PEIGPQDQGTYSCVATHSSHGPQESRAVS(13)	6269.05	6	6269.01	0.292249	-0.040164	-6.40671
Pepsin	7647	259	301	259-301	LTCEVPAQPSPQIHWMKDGVPLPLPPSPVL(3)-PEIGPQDQGTYSCVATHSSHGPQESRA(13)	6082.95	7	6082.93	0.219139	-0.026353	-4.33227
Pepsin	7660	259	301	259-301	LTCEVPAQPSPQIHWMKDGVPLPLPPSPVL(3)-PEIGPQDQGTYSCVATHSSHGPQESRA(13)	6082.95	6	6082.92	0.415624	-0.027988	-4.60105
Pepsin	7662	259	301	259-301	LTCEVPAQPSPQIHWMKDGVPLPLPPSPVL(3)-PEIGPQDQGTYSCVATHSSHGPQESRAVS(13)	6269.05	6	6269.02	0.75986	-0.027713	-4.4206
Pepsin	7664	259	301	259-301	LTCEVPAQPSPQIHWMKDGVPLPLPPSPVL(3)-PEIGPQDQGTYSCVATHSSHGPQESRAVS(13)	6269.05	7	6269.04	0.667614	-0.015824	-2.52414
Pepsin	7685	259	301	259-301	LTCEVPAQPSPQIHWMKDGVPLPLPPSPVL(3)-PEIGPQDQGTYSCVATHSSHGPQESRA(13)	6082.95	6	6082.93	0.62952	-0.025791	-4.23988
Pepsin	7688	259	301	259-301	LTCEVPAQPSPQIHWMKDGVPLPLPPSPVL(3)-PEIGPQDQGTYSCVATHSSHGPQESRA(13)	6082.95	6	6082.93	0.625004	-0.025425	-4.17971
Pepsin	7690	259	301	259-301	LTCEVPAQPSPQIHWMKDGVPLPLPPSPVL(3)-PEIGPQDQGTYSCVATHSSHGPQESRA(13)	6082.95	5	6082.93	0.773594	-0.026327	-4.328
Pepsin	7693	259	301	259-301	LTCEVPAQPSPQIHWMKDGVPLPLPPSPVL(3)-PEIGPQDQGTYSCVATHSSHGPQESRA(13)	6082.95	7	6082.91	0.261333	-0.042162	-6.93117
Pepsin	7694	259	301	259-301	LTCEVPAQPSPQIHWMKDGVPLPLPPSPVL(3)-PEIGPQDQGTYSCVATHSSHGPQESRAVS(13)	6269.05	7	6269	0.340838	-0.05214	-8.31705
Pepsin	7694	259	301	259-301	LTCEVPAQPSPQIHWMKDGVPLPLPPSPVL(3)-PEIGPQDQGTYSCVATHSSHGPQESRAVS(13)	6285.05	7	6269	0.298326	-0.05214	-8.31705	Oxidation[M](16)
Pepsin	7705	259	301	259-301	LTCEVPAQPSPQIHWMKDGVPLPLPPSPVL(3)-PEIGPQDQGTYSCVATHSSHGPQESRA(13)	6082.95	6	6082.92	0.280467	-0.036777	-6.04591
Pepsin	7717	259	301	259-301	LTCEVPAQPSPQIHWMKDGVPLPLPPSPVL(3)-PEIGPQDQGTYSCVATHSSHGPQESRA(13)	6082.95	6	6082.91	0.751702	-0.042636	-7.0091
Pepsin	7718	259	301	259-301	LTCEVPAQPSPQIHWMKDGVPLPLPPSPVL(3)-PEIGPQDQGTYSCVATHSSHGPQESRAVS(13)	6269.05	6	6269	0.606432	-0.052615	-8.39282
Pepsin	7720	259	301	259-301	LTCEVPAQPSPQIHWMKDGVPLPLPPSPVL(3)-PEIGPQDQGTYSCVATHSSHGPQESRAVS(13)	6269.05	5	6269	0.79619	-0.051931	-8.28371
Pepsin	7721	259	301	259-301	LTCEVPAQPSPQIHWMKDGVPLPLPPSPVL(3)-PEIGPQDQGTYSCVATHSSHGPQESRA(13)	6082.95	7	6082.9	0.270591	-0.050706	-8.33576
Pepsin	7722	259	301	259-301	LTCEVPAQPSPQIHWMKDGVPLPLPPSPVL(3)-PEIGPQDQGTYSCVATHSSHGPQESRAVS(13)	6285.05	7	6269.01	0.766884	-0.04445	-7.09039	Oxidation[M](16)
Pepsin	7722	259	301	259-301	LTCEVPAQPSPQIHWMKDGVPLPLPPSPVL(3)-PEIGPQDQGTYSCVATHSSHGPQESRAVS(13)	6269.05	7	6269.01	0.439006	-0.04445	-7.09039
Pepsin	7731	259	301	259-301	LTCEVPAQPSPQIHWMKDGVPLPLPPSPVL(3)-PEIGPQDQGTYSCVATHSSHGPQESRA(13)	6082.95	6	6082.92	0.327617	-0.034946	-5.74491
Pepsin	7733	259	301	259-301	LTCEVPAQPSPQIHWMKDGVPLPLPPSPVL(3)-PEIGPQDQGTYSCVATHSSHGPQESRA(13)	6082.95	5	6082.91	0.71729	-0.040365	-6.63576
Pepsin	7744	259	301	259-301	LTCEVPAQPSPQIHWMKDGVPLPLPPSPVL(3)-PEIGPQDQGTYSCVATHSSHGPQESRA(13)	6082.95	6	6082.93	0.54761	-0.023594	-3.87871
Pepsin	7745	259	301	259-301	LTCEVPAQPSPQIHWMKDGVPLPLPPSPVL(3)-PEIGPQDQGTYSCVATHSSHGPQESRAVS(13)	6269.05	6	6269.03	0.807004	-0.023319	-3.7197
Pepsin	7746	259	301	259-301	LTCEVPAQPSPQIHWMKDGVPLPLPPSPVL(3)-PEIGPQDQGTYSCVATHSSHGPQESRA(13)	6082.95	5	6082.92	0.616962	-0.027548	-4.52872
Pepsin	7763	259	301	259-301	LTCEVPAQPSPQIHWMKDGVPLPLPPSPVL(3)-PEIGPQDQGTYSCVATHSSHGPQESRAVS(13)	6269.05	6	6269.02	0.707589	-0.032108	-5.12167
Pepsin	7776	259	301	259-301	LTCEVPAQPSPQIHWMKDGVPLPLPPSPVL(3)-PEIGPQDQGTYSCVATHSSHGPQESRAVS(13)	6269.05	6	6269.01	0.605676	-0.046024	-7.34146
Pepsin	7779	259	301	259-301	LTCEVPAQPSPQIHWMKDGVPLPLPPSPVL(3)-PEIGPQDQGTYSCVATHSSHGPQESRAVS(13)	6269.05	6	6269.01	0.686316	-0.040164	-6.40671
Pepsin	7780	259	301	259-301	LTCEVPAQPSPQIHWMKDGVPLPLPPSPVL(3)-PEIGPQDQGTYSCVATHSSHGPQESRA(13)	6082.95	6	6082.91	0.546647	-0.0452	-7.4306
Pepsin	7784	259	301	259-301	LTCEVPAQPSPQIHWMKDGVPLPLPPSPVL(3)-PEIGPQDQGTYSCVATHSSHGPQESRAVS(13)	6285.05	7	6269.02	0.470187	-0.031633	-5.0459	Oxidation[M](16)
Pepsin	7784	259	301	259-301	LTCEVPAQPSPQIHWMKDGVPLPLPPSPVL(3)-PEIGPQDQGTYSCVATHSSHGPQESRAVS(13)	6269.05	7	6269.02	0.227312	-0.031633	-5.0459
Pepsin	7798	259	301	259-301	LTCEVPAQPSPQIHWMKDGVPLPLPPSPVL(3)-PEIGPQDQGTYSCVATHSSHGPQESRAVS(13)	6269.05	6	6269.02	0.636921	-0.029178	-4.65429
Pepsin	7802	259	301	259-301	LTCEVPAQPSPQIHWMKDGVPLPLPPSPVL(3)-ILPEIGPQDQGTYSCVATHSSHGPQESRA(15)	6325.12	7	6325.06	0.0032673	-0.056632	-8.95351	Oxidation[M](16)
Pepsin	7804	259	301	259-301	LTCEVPAQPSPQIHWMKDGVPLPLPPSPVL(3)-ILPEIGPQDQGTYSCVATHSSHGPQESRAVS(15)	6511.22	6	6511.18	0.441114	-0.037423	-5.74747	Oxidation[M](16)
Pepsin	7813	259	301	259-301	LTCEVPAQPSPQIHWMKDGVPLPLPPSPVL(3)-PEIGPQDQGTYSCVATHSSHGPQESRAVS(13)	6269.05	6	6269.03	0.509839	-0.026981	-4.30384
Pepsin	7848	259	301	259-301	LTCEVPAQPSPQIHWMKDGVPLPLPPSPVL(3)-PEIGPQDQGTYSCVATHSSHGPQESRAVS(13)	6269.05	6	6269	0.671244	-0.048953	-7.80868
Pepsin	7863	259	301	259-301	LTCEVPAQPSPQIHWMKDGVPLPLPPSPVL(3)-PEIGPQDQGTYSCVATHSSHGPQESRAVS(13)	6269.05	6	6269.06	0.581164	0.005978	0.953573
Pepsin	7866	259	301	259-301	LTCEVPAQPSPQIHWMKDGVPLPLPPSPVL(3)-ILPEIGPQDQGTYSCVATHSSHGPQESRA(15)	6325.12	6	6325.08	0.0836413	-0.037332	-5.90219	Oxidation[M](16)
Pepsin	7877	259	301	259-301	VTLTCEVPAQPSPQIHWMKDGVPLPLPPSPVL(5)-PEIGPQDQGTYSCVATHSSHGPQESRA(13)	6283.07	6	6283.05	0.740669	-0.02261	-3.59856
Pepsin	7879	259	301	259-301	VTLTCEVPAQPSPQIHWMKDGVPLPLPPSPVL(5)-PEIGPQDQGTYSCVATHSSHGPQESRA(13)	6283.07	7	6283.04	0.0620835	-0.027201	-4.32925
Pepsin	7888	259	301	259-301	VTLTCEVPAQPSPQIHWMKDGVPLPLPPSPVL(5)-PEIGPQDQGTYSCVATHSSHGPQESRA(13)	6283.07	6	6283.03	0.774404	-0.033596	-5.34707
Pepsin	7892	259	301	259-301	VTLTCEVPAQPSPQIHWMKDGVPLPLPPSPVL(5)-PEIGPQDQGTYSCVATHSSHGPQESRA(13)	6283.07	5	6283.02	0.51695	-0.049025	-7.80272
Pepsin	7893	259	301	259-301	VTLTCEVPAQPSPQIHWMKDGVPLPLPPSPVL(5)-PEIGPQDQGTYSCVATHSSHGPQESRA(13)	6283.07	7	6283.01	0.120059	-0.05839	-9.29323
Pepsin	7894	259	301	259-301	VTLTCEVPAQPSPQIHWMKDGVPLPLPPSPVL(5)-PEIGPQDQGTYSCVATHSSHGPQESRAVS(13)	6469.17	6	6469.18	0.623929	0.009525	1.47237
Pepsin	7913	259	301	259-301	VTLTCEVPAQPSPQIHWMKDGVPLPLPPSPVL(5)-PEIGPQDQGTYSCVATHSSHGPQESRA(13)	6283.07	6	6283.04	0.593674	-0.027005	-4.29806
Pepsin	7914	259	301	259-301	VTLTCEVPAQPSPQIHWMKDGVPLPLPPSPVL(5)-PEIGPQDQGTYSCVATHSSHGPQESRA(13)	6283.07	5	6283.04	0.79708	-0.024001	-3.81995
Pepsin	7917	259	301	259-301	VTLTCEVPAQPSPQIHWMKDGVPLPLPPSPVL(5)-PEIGPQDQGTYSCVATHSSHGPQESRA(13)	6283.07	6	6283.06	0.2441	-0.013089	-2.08322
Pepsin	7918	259	301	259-301	VTLTCEVPAQPSPQIHWMKDGVPLPLPPSPVL(5)-PEIGPQDQGTYSCVATHSSHGPQESRA(13)	6283.07	5	6283.01	0.811003	-0.058791	-9.35705
Pepsin	7919	259	301	259-301	VTLTCEVPAQPSPQIHWMKDGVPLPLPPSPVL(5)-PEIGPQDQGTYSCVATHSSHGPQESRAVS(13)	6469.17	6	6469.11	0.537296	-0.062252	-9.62288
Pepsin	7920	259	301	259-301	VTLTCEVPAQPSPQIHWMKDGVPLPLPPSPVL(5)-PEIGPQDQGTYSCVATHSSHGPQESRA(13)	6283.07	7	6283.05	0.113334	-0.013529	-2.15325
Pepsin	7971	259	301	259-301	VVEPEGGAVAPGGTVTLTCEVPAQPSPQIHWMKDGVPLPLPPSPVL(19)-YSCVATHSSHGPQESRA(3)	6481.21	7	6481.2	0.500702	-0.006853	-1.05737
Pepsin	8011	259	301	259-301	TLTCEVPAQPSPQIHWMKDGVPLPLPPSPVL(4)-TYSCVATHSSHGPQE(4)	4948.41	4	4948.37	0.302431	-0.039209	-7.92356
Pepsin	8021	259	301	259-301	LTCEVPAQPSPQIHWMKDGVPLPLPPSPVL(3)-PEIGPQDQGTYSCVATHSSHGPQES(13)	5855.81	5	5855.77	0.560993	-0.042045	-7.18004
Pepsin	8022	259	301	259-301	LTCEVPAQPSPQIHWMKDGVPLPLPPSPVL(3)-PEIGPQDQGTYSCVATHSSHGPQE(13)	5768.78	5	5768.76	0.292959	-0.020519	-3.5569
Pepsin	8023	259	301	259-301	LTCEVPAQPSPQIHWMKDGVPLPLPPSPVL(3)-PEIGPQDQGTYSCVATHSSHGPQES(13)	5855.81	6	5855.79	0.308669	-0.02149	-3.66986
Pepsin	8026	259	301	259-301	TCEVPAQPSPQIHWMKDGVPLPLPPSPVL(2)-PEIGPQDQGTYSCVATHSSHGPQE(13)	5655.7	5	5655.66	0.179948	-0.035215	-6.22646
Pepsin	8028	259	301	259-301	LTCEVPAQPSPQIHWMKDGVPLPLPPSPVL(3)-PEIGPQDQGTYSCVATHSSHGPQE(13)	5768.78	6	5768.72	0.00783172	-0.057214	-9.91787
Pepsin	8042	259	301	259-301	LTCEVPAQPSPQIHWMKDGVPLPLPPSPVL(3)-PEIGPQDQGTYSCVATHSSHGPQE(13)	5768.78	5	5768.75	0.580697	-0.027232	-4.72058
Pepsin	8043	259	301	259-301	LTCEVPAQPSPQIHWMKDGVPLPLPPSPVL(3)-PEIGPQDQGTYSCVATHSSHGPQE(13)	5768.78	6	5768.75	0.449295	-0.031945	-5.53756
Pepsin	8046	259	301	259-301	LTCEVPAQPSPQIHWMKDGVPLPLPPSPVL(3)-PEIGPQDQGTYSCVATHSSHGPQE(13)	5768.78	5	5768.76	0.279935	-0.02235	-3.8743
Pepsin	8047	259	301	259-301	LTCEVPAQPSPQIHWMKDGVPLPLPPSPVL(3)-PEIGPQDQGTYSCVATHSSHGPQE(13)	5768.78	6	5768.77	0.117491	-0.015832	-2.74443
Pepsin	8048	259	301	259-301	LTCEVPAQPSPQIHWMKDGVPLPLPPSPVL(3)-PEIGPQDQGTYSCVATHSSHGPQE(13)	5768.78	4	5768.75	0.766061	-0.028867	-5.004
Pepsin	8057	259	301	259-301	LTCEVPAQPSPQIHWMKDGVPLPLPPSPVL(3)-ILPEIGPQDQGTYSCVATHSSHGPQESRA(15)	6309.12	6	6309.08	0.634074	-0.040709	-6.4524
Pepsin	8058	259	301	259-301	ILPEIGPQDQGTYSCVATHSSHGPQESRAVS(15)-TCEVPAQPSPQIHWMKDGVPLPLPPSPVL(2)	6382.14	6	6382.09	0.444477	-0.048539	-7.60545
Pepsin	8060	259	301	259-301	ILPEIGPQDQGTYSCVATHSSHGPQESRAVS(15)-TCEVPAQPSPQIHWMKDGVPLPLPPSPVL(2)	6382.14	5	6382.08	0.662298	-0.054324	-8.51188
Pepsin	8068	259	301	259-301	LTCEVPAQPSPQIHWMKDGVPLPLPPSPVL(3)-ILPEIGPQDQGTYSCVATHSSHGPQESRA(15)	6309.12	6	6309.09	0.741377	-0.030455	-4.82714
Pepsin	8088	259	301	259-301	LTCEVPAQPSPQIHWMKDGVPLPLPPSPVL(3)-ILPEIGPQDQGTYSCVATHSSHGPQESRA(15)	6309.12	6	6309.09	0.710156	-0.028257	-4.47875
Pepsin	8089	259	301	259-301	LTCEVPAQPSPQIHWMKDGVPLPLPPSPVL(3)-ILPEIGPQDQGTYSCVATHSSHGPQESRA(15)	6309.12	5	6309.09	0.765812	-0.030502	-4.83459
Pepsin	8093	259	301	259-301	LTCEVPAQPSPQIHWMKDGVPLPLPPSPVL(3)-PEIGPQDQGTYSCVATHSSHGPQE(13)	5768.78	5	5768.74	0.459862	-0.045543	-7.89473
Pepsin	8127	259	301	259-301	LTCEVPAQPSPQIHWMKDGVPLPLPPSPVL(3)-ILPEIGPQDQGTYSCVATHSSHGPQESRA(15)	6309.12	6	6309.1	0.642682	-0.021666	-3.43408
Pepsin	8144	259	301	259-301	LTCEVPAQPSPQIHWMKDGVPLPLPPSPVL(3)-ILPEIGPQDQGTYSCVATHSSHGPQESRA(15)	6325.12	7	6309.1	0.255839	-0.018078	-2.86538	Oxidation[M](16)
Pepsin	8144	259	301	259-301	LTCEVPAQPSPQIHWMKDGVPLPLPPSPVL(3)-ILPEIGPQDQGTYSCVATHSSHGPQESRA(15)	6309.12	7	6309.1	0.130046	-0.018078	-2.86538
Pepsin	8159	259	301	259-301	LTCEVPAQPSPQIHWMKDGVPLPLPPSPVL(3)-ILPEIGPQDQGTYSCVATHSSHGPQESRA(15)	6309.12	6	6309.11	0.644739	-0.00775	-1.22838
Pepsin	8192	259	301	259-301	LTCEVPAQPSPQIHWMKDGVPLPLPPSPVL(3)-ILPEIGPQDQGTYSCVATHSSHGPQESRA(15)	6309.12	6	6309.09	0.764978	-0.02899	-4.59494
Pepsin	8195	259	301	259-301	VVEPEGGAVAPGGTVTLTCEVPAQPSPQIHWMKDGVPLPLPPSPVL(19)-PEIGPQDQGTYSCVATHSSHGPQESRA(13)	7503.67	7	7503.61	0.436686	-0.063111	-8.41068
Pepsin	8205	259	301	259-301	LTCEVPAQPSPQIHWMKDGVPLPLPPSPVL(3)-ILPEIGPQDQGTYSCVATHSSHGPQESRA(15)	6309.12	6	6309.1	0.51686	-0.021666	-3.43408
Pepsin	8208	259	301	259-301	LTCEVPAQPSPQIHWMKDGVPLPLPPSPVL(3)-ILPEIGPQDQGTYSCVATHSSHGPQESRA(15)	6309.12	6	6309.11	0.72475	-0.013609	-2.15704
Pepsin	8209	259	301	259-301	ILPEIGPQDQGTYSCVATHSSHGPQESRAVS(15)-LTCEVPAQPSPQIHWMKDGVPLPLPPSPVL(3)	6495.22	6	6495.2	0.568711	-0.021024	-3.23684
Pepsin	8239	259	301	259-301	LTCEVPAQPSPQIHWMKDGVPLPLPPSPVL(3)-ILPEIGPQDQGTYSCVATHSSHGPQESRA(15)	6309.12	6	6309.09	0.71773	-0.027525	-4.36273
Pepsin	8242	259	301	259-301	LTCEVPAQPSPQIHWMKDGVPLPLPPSPVL(3)-ILPEIGPQDQGTYSCVATHSSHGPQESRA(15)	6325.12	6	6309.07	0.762392	-0.045836	-7.26504	Oxidation[M](16)
Pepsin	8242	259	301	259-301	LTCEVPAQPSPQIHWMKDGVPLPLPPSPVL(3)-ILPEIGPQDQGTYSCVATHSSHGPQESRA(15)	6309.12	6	6309.07	0.437039	-0.045836	-7.26504
Pepsin	8246	259	301	259-301	LTCEVPAQPSPQIHWMKDGVPLPLPPSPVL(3)-ILPEIGPQDQGTYSCVATHSSHGPQESRA(15)	6309.12	5	6309.08	0.730003	-0.042099	-6.67272
Pepsin	8293	259	301	259-301	LTCEVPAQPSPQIHWMKDGVPLPLPPSPVL(3)-ILPEIGPQDQGTYSCVATHSSHGPQESRA(15)	6309.12	6	6309.08	0.811507	-0.039976	-6.33622
Pepsin	8388	259	301	259-301	VTLTCEVPAQPSPQIHWMKDGVPLPLPPSPVL(5)-ILPEIGPQDQGTYSCVATHSSHGPQESRA(15)	6509.24	6	6509.22	0.471892	-0.017386	-2.67097
Pepsin	8554	259	301	259-301	LTCEVPAQPSPQIHWMKDGVPLPLPPSPVL(3)-ILPEIGPQDQGTYSCVATHSSHGPQE(15)	5994.95	5	5994.9	0.314439	-0.047887	-7.98789
Pepsin	8594	259	301	259-301	VVEPEGGAVAPGGTVTLTCEVPAQPSPQIHWMKDGVPLPLPPSPVL(19)-ILPEIGPQDQGTYSCVATHSSHGPQESRA(15)	7729.84	6	7729.76	0.770195	-0.077344	-10.0059
Pepsin	8857	259	301	259-301	LTCEVPAQPSPQIHWMKDGVPLPLPPSPVL(3)-YSCVAT(3)	3886.96	4	3886.93	0.357516	-0.029736	-7.6502
Pepsin	8940	259	301	259-301	PLPPSPVLILPEIGPQDQGTYSCVATHSSHGPQESRAVSISII(23)-VQLVVEPEGGAVAPGGTVTLTCEVPAQPSPQIHWM(22)	8073.09	7	8073.01	0.562604	-0.080781	-10.0062
Pepsin	8965	259	301	259-301	PLPPSPVLILPEIGPQDQGTYSCVATHSSHGPQESRAVSISII(23)-VQLVVEPEGGAVAPGGTVTLTCEVPAQPSPQIHWM(22)	8073.09	7	8073.01	0.56529	-0.073774	-9.13826
Pepsin	9034	259	301	259-301	LTCEVPAQPSPQIHWMKDGVPLPLPPSPVL(3)-PEIGPQDQGTYSCVAT(13)	4909.42	5	4909.43	0.815647	0.008108	1.65152
Pepsin	9297	38	99	38-99	LPAVGIQDEGIFRCQ(14)-IGEPLVLKCK(9)	2742.47	2	2742.46	0.118346	-0.004059	-1.48005
